# Supplementary material for: Constraints on global temperature target overshoot
Source: Sci Rep. 2017 Nov 7;7:14743. doi: 10.1038/s41598-017-14503-9 (PMC5676680; doi:10.1038/s41598-017-14503-9)
Supplement: Supplementary file 2 — Dataset 1 [file 41598_2017_14503_MOESM2_ESM.zip]

Archive with 1 entries (1 files):
- SupplementaryData.tar.bz2
